# Supplementary material for: Experience of Older Patients with COPD Using Disease Management Apps: A Qualitative Study
Source: Healthcare (Basel). 2024 Apr 7;12(7):802. doi: 10.3390/healthcare12070802 (PMC11011793; doi:10.3390/healthcare12070802)
Supplement: Supplementary file 1 [file healthcare-12-00802-s001.zip]

Archive with 2 entries (2 files):
- File S1:Qualitative Research Reporting Synthesis.pdf
- File S2:interview outline.pdf
